# Supplementary material for: Non-Pharmacological Therapies for Post-Viral Syndromes, Including Long COVID: A Systematic Review
Source: Int J Environ Res Public Health. 2023 Feb 16;20(4):3477. doi: 10.3390/ijerph20043477 (PMC9967466; doi:10.3390/ijerph20043477)
Supplement: Supplementary file 1 [file ijerph-20-03477-s001.zip]

Archive with 1 entries (1 files):
- ijerph-2184243-supplementary.pdf
